# Supplementary material for: Mono- and Dinitro-BN-Naphthalenes: Formation and Characterization
Source: Molecules. 2021 Jul 11;26(14):4209. doi: 10.3390/molecules26144209 (PMC8303104; doi:10.3390/molecules26144209)
Supplement: Supplementary file 1 [file molecules-26-04209-s001.zip]

Archive with 1 entries (1 files):
- molecules-1280049-supplementary.pdf
